# Supplementary material for: Single-cell transcriptomics identifies altered neutrophil dynamics and accentuated T-cell cytotoxicity in tobacco-flavored e-cigarette-exposed mouse lungs
Source: eLife. 2026 Jan 29;14:RP106380. doi: 10.7554/eLife.106380 (PMC12854674; doi:10.7554/eLife.106380)
Supplement: Figure 2—figure supplement 1—source data 1. [file elife-106380-fig2-figsupp1-data1.zip]

Archive with 1 entries (1 files):
- Fig2- SD2.xlsx
